# Supplementary material for: Untargeted Metabolomics Reveals a Multi-Faceted Resistance Response to Fusarium Head Blight Mediated by the Thinopyrum elongatum Fhb7E Locus Transferred via Chromosome Engineering into Wheat
Source: Cells. 2023 Apr 8;12(8):1113. doi: 10.3390/cells12081113 (PMC10136595; doi:10.3390/cells12081113)
Supplement: Supplementary file 1 [file cells-12-01113-s001.zip]

Archive with 1 entries (1 files):
- cells-2279791-supplementary.pdf
